# Supplementary material for: The Effect of Block Ratio and Structure on the Thermosensitivity of Double and Triple Betaine Block Copolymers
Source: Molecules. 2024 Jan 12;29(2):390. doi: 10.3390/molecules29020390 (PMC10820771; doi:10.3390/molecules29020390)
Supplement: Supplementary file 1 [file molecules-29-00390-s001.zip]

Archive with 1 entries (1 files):
- molecules-2669098-supplementary.pdf
